# Supplementary material for: Measurement of spinal cord atrophy using phase sensitive inversion recovery (PSIR) imaging in motor neuron disease
Source: PLoS One. 2018 Nov 29;13(11):e0208255. doi: 10.1371/journal.pone.0208255 (PMC6264489; doi:10.1371/journal.pone.0208255)
Supplement: S1 Table — Total cross-sectional area (TCA), gray matter area (GM) and white matter area (WM) for the ten healthy controls (HC) at the four cervical levels (C2-C3, C3-C4, C5-C6 and C7-T1) are reported. Group averages and standard deviations for the different areas are also reported. (XLS) [file pone.0208255.s001.xls]

## Sheet: TCA, GM and WM areas of 10 HCs
Control #	Gender	Age	C2-C3 TCA	C2-C3 GM	C2-C3 WM	C3-C4 TCA	C3-C4 GM	C3-C4 WM	C5-C6 TCA	C5-C6 GM	C5-C6 WM	C7-T1 TCA	C7-T1 GM	C7-T1 WM
1	F	34	86.59	18.99	67.6	89.45	23.58	65.87	89.02	19.99	69.03	59.98	12.75	47.23
2	M	41	79.03	18.25	60.78	85.09	23.37	61.72	90.07	23.51	66.56	57.13	14.7	42.43
3	M	28	83.66	21.7	61.96	89.09	24.5	64.59	86.84	22.83	64.01	60.49	11.03	49.46
4	M	39	88.15	22.26	65.89	90	23.65	66.35	96.82	24.84	71.98	63.27	16.98	46.29
5	M	38	87.25	20.37	66.88	96.51	23.81	72.7	92.97	24.93	68.04	61.7	15.84	45.86
6	F	37	76.99	18.69	58.3	84.09	21	63.09	88.78	21.79	66.99	62.37	13.92	48.45
7	M	48	79.1	21.81	57.29	80.27	23.13	57.14	88.92	21.04	67.88	62.04	12.93	49.11
8	F	51	69.44	16	53.44	75.72	19.14	56.58	76.76	16.94	59.82	49.76	12.09	37.67
9	F	29	82.25	17.27	64.98	86.06	20.76	65.3	86.34	19.5	66.84	55.39	11.61	43.78
10	F	32	78.51	20.1	58.41	85.67	22.98	62.69	86.52	19.49	67.03	54.15	12.11	42.04
		AVERAGE	81.097	19.544	61.553	86.195	22.592	63.603	88.304	21.486	66.818	58.628	13.396	45.232
		STDEV	5.70946	2.07077	4.72246	5.68263	1.70202	4.6551	5.17449	2.58494	3.18257	4.38871	1.93146	3.74327
